# Supplementary material for: Preparation of Monoclonal Antibodies Specifically Reacting with the Trichothecene Mycotoxins Nivalenol and 15-Acetylnivalenol via the Introduction of a Linker Molecule into Its C-15 Position
Source: Toxins (Basel). 2022 Oct 31;14(11):747. doi: 10.3390/toxins14110747 (PMC9693464; doi:10.3390/toxins14110747)
Supplement: Supplementary file 1 [file toxins-14-00747-s001.zip]

Archive with 1 entries (1 files):
- toxins-1958977-SI.pdf
